# Supplementary material for: Simplified Symptom Pattern Method for verbal autopsy analysis: multisite validation study using clinical diagnostic gold standards
Source: Popul Health Metr. 2011 Aug 4;9:30. doi: 10.1186/1478-7954-9-30 (PMC3160923; doi:10.1186/1478-7954-9-30)
Supplement: Additional file 1 — Median chance-corrected concordance (%) across 500 Dirichlet splits, by age group and cause with and without HCE. [file 1478-7954-9-30-S1.XLSX]

## Sheet: Annex 1
Median chance-corrected concordance (%) across 500 Dirichlet splits, by age group and cause with and without HCE
Adult Causes	No HCE		HCE
	Median	95% UI	Median	95% UI
Bite of Venomous Animal	93.1993	(92.8, 94.0)	95.9437	(94.8, 100.0)
Drowning	90.1876	(89.5, 91.0)	90.3995	(89.7, 91.2)
Maternal	88.961	(88.5, 89.5)	88.9306	(88.4, 89.3)
Breast Cancer	82.286	(81.8, 83.1)	89.2064	(88.5, 90.2)
Esophageal Cancer	77.7455	(76.4, 79.1)	76.4652	(74.2, 78.0)
Homicide	71.1515	(70.0, 72.3)	67.2176	(65.9, 68.3)
Road Traffic	64.9897	(63.9, 66.2)	63.1114	(62.1, 64.3)
Fires	63.5496	(62.2, 65.4)	67.0641	(65.7, 68.5)
Cervical Cancer	62.833	(62.1, 64.0)	73.2002	(72.5, 74.1)
Cirrhosis	61.3636	(60.9, 62.1)	65.2108	(64.6, 66.1)
Other Injuries	58.2973	(56.7, 59.7)	56.8254	(55.3, 58.1)
Epilepsy	57.3854	(56.1, 58.8)	63.4045	(62.0, 65.1)
Stroke	56.3746	(55.6, 56.8)	62.6819	(62.1, 63.5)
Poisonings	47.0337	(45.4, 48.5)	44.8264	(43.4, 46.6)
Acute Myocardial Infarction	35.4202	(34.9, 36.0)	50.4167	(49.8, 51.2)
Diabetes	31.3969	(31.1, 32.0)	49.5809	(48.5, 50.4)
AIDS	30.4094	(30.0, 31.1)	55.6397	(54.9, 56.4)
TB	27.3882	(26.8, 28.3)	46.8716	(46.0, 47.8)
COPD	26.1793	(25.5, 26.9)	49.3294	(48.5, 50.8)
Lung Cancer	23.8757	(22.7, 24.8)	38.7516	(37.0, 40.0)
Falls	21.9913	(20.5, 23.2)	26.8145	(25.7, 27.9)
Stomach Cancer	20.5506	(19.1, 21.9)	26.4069	(25.1, 27.9)
Asthma	17.5758	(16.6, 19.6)	47.9426	(45.9, 50.3)
Suicide	16.6496	(15.6, 17.6)	17.6357	(16.5, 19.0)
Diarrhea/Dysentery	16.3429	(15.7, 17.4)	13.9207	(13.4, 14.6)
Leukemia/Lymphomas	15.1515	(14.3, 15.9)	34.2096	(33.4, 34.9)
Prostate Cancer	15.1515	(14.1, 16.0)	24.2174	(23.0, 26.4)
Malaria	7.93037	(7.3, 9.0)	32.0212	(30.6, 33.1)
Colorectal Cancer	5.36891	(4.5, 6.1)	7.10383	(6.4, 8.1)
Other Cardiovascular Diseases	1.38528	(1.1, 1.7)	8.33515	(7.8, 8.9)
Other Noncommunicable Diseases	1.11162	(0.9, 1.4)	3.35467	(3.1, 3.7)
Other Infectious Diseases	0.75063	(0.5, 1.1)	6.40965	(5.8, 7.0)
Renal Failure	-0.19026	(-0.4, 0.0)	11.6883	(11.1, 12.3)
Pneumonia	-0.4716	(-0.7, -0.3)	2.8016	(2.5, 3.4)
Child Causes	No HCE		HCE
	Median	95% UI	Median	95% UI
Road Traffic	93.9423	(93.4, 94.6)	94.019	(93.4, 94.7)
Drowning	92.7586	(91.9, 93.4)	92.2978	(91.4, 93.3)
Bite of Venomous Animal	92.1642	(91.2, 93.3)	100	(96.6, 100.0)
Violent Death	86.5698	(85.4, 88.1)	88.7097	(87.2, 90.2)
Fires	83.8461	(82.1, 85.0)	83.2955	(82.5, 84.7)
Measles	77.963	(76.3, 79.0)	80.509	(78.8, 82.5)
Falls	69.7115	(67.1, 72.0)	67.5362	(65.7, 69.1)
Poisonings	66.8421	(63.3, 69.7)	61.1111	(54.8, 67.0)
Pneumonia	59.6154	(58.9, 60.5)	56.7647	(55.8, 57.9)
AIDS	49.0909	(44.9, 53.5)	71.5254	(66.8, 74.5)
Diarrhea/Dysentery	48.3468	(47.5, 49.7)	42.7703	(41.6, 44.3)
Hemorrhagic Fever	47.5	(47.0, 49.6)	56.4634	(55.5, 58.9)
Malaria	43.4615	(41.9, 44.9)	58	(57.5, 59.4)
Encephalitis	29.1861	(27.6, 31.7)	40	(38.8, 42.1)
Other Defined Causes of Child Deaths	15.6818	(14.8, 16.7)	15.7895	(14.9, 16.3)
Meningitis	12.9268	(11.7, 14.1)	14.0909	(12.5, 16.0)
Other Digestive Diseases	10.2871	(8.6, 11.7)	21.25	(19.4, 22.8)
Other Cancers	7.35294	(5.0, 8.6)	36.8421	(33.2, 38.5)
Other Infectious Diseases	4.8583	(3.4, 5.8)	6.17021	(5.1, 6.9)
Sepsis	2.66854	(1.9, 3.5)	-1.25	(-1.7, -0.7)
Other Cardiovascular Diseases	-5	(-5.0, -5.0)	10	(8.9, 10.9)
Neonatal Causes	No HCE		HCE
	Median	95% UI	Median	95% UI
Stillbirth	92.0958	(91.8, 92.4)	92.4786	(92.2, 92.7)
Meningitis/Sepsis	53.2283	(52.5, 54.0)	51.6165	(50.4, 52.7)
Birth Asphyxia	48.6792	(48.1, 49.3)	47.8947	(47.3, 48.7)
Preterm Delivery and Sepsis/Birth Asphyxia	46.1702	(45.0, 50.0)	52.8571	(49.1, 56.0)
Congenital Malformation	32.4561	(31.6, 33.4)	34.2857	(33.4, 35.2)
Preterm Delivery and Sepsis	26.6667	(25.8, 28.7)	35.8333	(34.0, 36.6)
Pneumonia	8.55053	(7.7, 9.3)	13.2626	(12.5, 14.6)
Preterm Delivery with RDS	8.03763	(7.4, 8.7)	8.03279	(7.5, 8.9)
Preterm Delivery without RDS	7.02381	(6.4, 7.8)	6.30728	(5.6, 6.9)
Sepsis with Local Bacterial Infection	4.34783	(3.4, 5.9)	8.64407	(6.9, 10.6)
Preterm Delivery and Birth Asphyxia	2.31343	(1.2, 3.8)	5.71429	(4.8, 6.9)
