# Supplementary material for: Simplified Symptom Pattern Method for verbal autopsy analysis: multisite validation study using clinical diagnostic gold standards
Source: Popul Health Metr. 2011 Aug 4;9:30. doi: 10.1186/1478-7954-9-30 (PMC3160923; doi:10.1186/1478-7954-9-30)
Supplement: Additional file 2 — Slope, intercept, and RMSE from linear regression of estimated versus true CSMFs, by age group and cause with and without HCE. [file 1478-7954-9-30-S2.XLSX]

## Sheet: Annex 2
Slope, intercept, and RMSE from linear regression of estimated versus true CSMFs, by age group and cause with and without HCE
Adult Causes	Slope		Intercept		RMSE
	No HCE	HCE	No HCE	HCE	No HCE	HCE
Acute Myocardial Infarction	0.339597	0.501378	0.0215863	0.0179459	0.0082635	0.007642
AIDS	0.31468	0.552419	0.0333972	0.0240047	0.0100466	0.0087474
Asthma	0.190294	0.446153	0.013472	0.0159173	0.0065494	0.0091372
Bite of Venomous Animal	0.922846	0.947891	0.0097633	0.0071639	0.0048207	0.0042612
Breast Cancer	0.81145	0.876522	0.0135742	0.0135412	0.0056549	0.0063578
Cervical Cancer	0.652845	0.756885	0.0300189	0.0298649	0.0118901	0.0127419
Cirrhosis	0.571726	0.620411	0.0534184	0.0327881	0.0139681	0.0103402
Colorectal Cancer	0.0708115	0.0853249	0.0120764	0.0110418	0.0086217	0.0085211
COPD	0.256491	0.469664	0.0185365	0.0149244	0.0074179	0.0073937
Diabetes	0.337302	0.504109	0.0265899	0.0299024	0.007783	0.0086358
Diarrhea/Dysentery	0.183801	0.172153	0.0098155	0.0037053	0.0059583	0.0036949
Drowning	0.865269	0.864475	0.0409418	0.0456518	0.012632	0.0145371
Epilepsy	0.576264	0.636443	0.0242133	0.0170724	0.0089624	0.0083316
Esophageal Cancer	0.756461	0.726793	0.0345315	0.027455	0.0113812	0.010918
Falls	0.242855	0.302296	0.0088681	0.0086843	0.0055596	0.0058284
Fires	0.572663	0.649059	0.0133232	0.012783	0.0111859	0.0108435
Homicide	0.699688	0.644676	0.0180669	0.015254	0.008677	0.0085488
Leukemia/Lymphomas	0.181261	0.352498	0.0166397	0.0176558	0.0067923	0.0084594
Lung Cancer	0.257295	0.413407	0.0219245	0.0168475	0.0089803	0.0084763
Malaria	0.0989358	0.331353	0.0136108	0.0137319	0.0064193	0.0070504
Maternal	0.862654	0.870904	0.0336869	0.0253123	0.0093498	0.0075744
Other Cardiovascular Diseases	0.0364793	0.115731	0.0077668	0.0073249	0.0039847	0.0046018
Other Infectious Diseases	0.0298516	0.0903223	0.00339	0.0028928	0.0032181	0.0028975
Other Injuries	0.569747	0.553961	0.0114451	0.0117747	0.0067532	0.0073325
Other Noncommunicable Diseases	0.0258715	0.0506923	0.0087237	0.0077336	0.0040554	0.0050561
Pneumonia	0.0221263	0.0614116	0.0031927	0.0034938	0.0022167	0.0031976
Poisonings	0.488007	0.475101	0.0085878	0.0080203	0.0078858	0.0088665
Prostate Cancer	0.167521	0.311789	0.0082469	0.0059219	0.0062913	0.0066965
Renal Failure	0.0302034	0.148571	0.0035518	0.0056227	0.0025788	0.0042619
Road Traffic	0.671178	0.646454	0.0117766	0.0112768	0.0066115	0.0073167
Stomach Cancer	0.192487	0.249119	0.0177612	0.0176154	0.0093388	0.0107039
Stroke	0.535121	0.602579	0.0364335	0.027221	0.0096071	0.0084227
Suicide	0.224846	0.215128	0.006017	0.00662	0.0079976	0.0085292
TB	0.264895	0.453433	0.0216025	0.0216118	0.0083691	0.0087171
Child Causes	Slope		Intercept		RMSE
	No HCE	HCE	No HCE	HCE	No HCE	HCE
AIDS	0.508594	0.714918	0.0126032	0.0178156	0.0146125	0.0138453
Bite of Venomous Animal	0.92441	0.948452	0.0109703	0.011596	0.0112175	0.0118255
Diarrhea/Dysentery	0.470098	0.439672	0.0480708	0.0285683	0.0233005	0.0171091
Drowning	0.892184	0.894615	0.0169938	0.0259276	0.0115959	0.0150395
Encephalitis	0.24895	0.376154	0.0475335	0.039816	0.0231586	0.0219853
Falls	0.693498	0.669938	0.014666	0.0167421	0.0126845	0.0149853
Fires	0.794651	0.787132	0.0149291	0.014342	0.0118601	0.0119709
Hemorrhagic Fever	0.469129	0.571122	0.0505495	0.042131	0.025586	0.0207793
Malaria	0.365034	0.507721	0.0474348	0.0549433	0.0194287	0.0215222
Measles	0.735059	0.760672	0.0147687	0.0161965	0.0159681	0.015774
Meningitis	0.173685	0.178236	0.0153722	0.018526	0.0125536	0.0151798
Other Cancers	0.113951	0.373479	0.0158681	0.0173749	0.0141751	0.0153747
Other Cardiovascular Diseases	0.0328644	0.143262	0.0063411	0.008609	0.0075619	0.0096606
Other Defined Causes of Child Deaths	0.16378	0.170954	0.030018	0.0244593	0.0168692	0.0151182
Other Digestive Diseases	0.167795	0.289592	0.0105092	0.0086537	0.0117274	0.0120305
Other Infectious Diseases	0.101328	0.106354	0.0188847	0.0151468	0.0167211	0.014215
Pneumonia	0.540168	0.529254	0.121121	0.0856352	0.0333776	0.0268846
Poisonings	0.62466	0.599961	0.0063789	0.0048778	0.0153022	0.0154823
Road Traffic	0.922679	0.923869	0.0076779	0.0085224	0.0076323	0.0085726
Sepsis	0.0760881	0.0341141	0.0059415	0.0046522	0.0063476	0.0059969
Violent Death	0.856108	0.864545	0.0121306	0.0159082	0.0128139	0.014813
Neonate Causes	Slope		Intercept		RMSE
	No HCE	HCE	No HCE	HCE	No HCE	HCE
Birth Asphyxia	0.422779	0.436025	0.103552	0.0894579	0.0306003	0.0287171
Congenital Malformation	0.343687	0.365102	0.040482	0.0406396	0.0219454	0.0217201
Meningitis/Sepsis	0.545328	0.529692	0.129594	0.125553	0.0547824	0.056143
Pneumonia	0.148556	0.176594	0.0383321	0.0402194	0.0238628	0.0240246
Preterm Delivery and Sepsis	0.794187	0.884717	0.0223095	0.0219614	0.0160397	0.0146187
Preterm Delivery and Birth Asphyxia	0.437469	0.410381	0.0155347	0.0164922	0.0118063	0.0118624
Preterm Delivery and Sepsis and Birth Asphyxia	2.03395	2.29139	0.0162618	0.0180492	0.0117679	0.0135342
Preterm Delivery with RDS	0.23579	0.285206	0.0378902	0.0298928	0.0176545	0.0165411
Preterm Delivery without RDS	0.527277	0.478117	0.0430987	0.0388385	0.0214501	0.0192213
Sepsis with Local Bacterial Infection	0.366119	0.592175	0.0258683	0.0313771	0.0237012	0.0277698
Stillbirth	0.880492	0.883536	0.0530802	0.0546713	0.0187619	0.0194442
